# Supplementary material for: Australian Indigenous model of mental healthcare based on transdiagnostic cognitive–behavioural therapy co-designed with the Indigenous community: protocol for a randomised controlled trial
Source: BJPsych Open. 2020 Apr 6;6(3):e33. doi: 10.1192/bjo.2020.16 (PMC7176826; doi:10.1192/bjo.2020.16)
Supplement: Supplementary file 1 [file S2056472420000162sup001.zip]

Archive with 10 entries (10 files):
- ICMJE/coi_disclosure_BNASIR_GACDProtocol.pdf
- ICMJE/coi_disclosure_KB.pdf
- ICMJE/coi_disclosure_LHides.pdf
- ICMJE/coi_disclosure_MToombs.pdf
- ICMJE/coi_disclosure_N.Gill_GACDProtocol.pdf
- ICMJE/coi_disclosure_SBrennan_Olsen_GACDProtocol.pdf
- ICMJE/coi_disclosure_SKC.pdf
- ICMJE/coi_disclosure_SKISELY_GACDProtocol.pdf
- ICMJE/coi_disclosure-GB.pdf
- ICMJE/coi_disclosure-GN.pdf
